# Supplementary material for: Integrated Glyco-Analytical Strategy for Comprehensive Characterization of a Complex Therapeutic Glycoprotein: Fabrazyme
Source: Int J Mol Sci. 2026 Apr 8;27(8):3358. doi: 10.3390/ijms27083358 (PMC13115965; doi:10.3390/ijms27083358)
Supplement: Supplementary file 1 [file ijms-27-03358-s001.zip]

Archive with 1 entries (1 files):
- ijms-4200983-supplementary.pdf
